# Supplementary material for: Digoxin for reduction of circulating tumor cell cluster size in metastatic breast cancer: a proof-of-concept trial
Source: Nat Med. 2025 Jan 24;31(4):1120–4. doi: 10.1038/s41591-024-03486-6 (PMC12003195; doi:10.1038/s41591-024-03486-6)
Supplement: Supplementary file 3 — Source data for Extended Fig. 4. [file 41591_2024_3486_MOESM3_ESM.xlsx]

## Sheet: Source_Data_Extended_Fig4e
		CTC cluster size
	Mouse number	2	3	4	6	12
Bioluminescence Total Flux (p/s)	1	260000	347000	4760000000	58300000	1980000000
	2	2020000	236000000	11800000	7060000000	63000000
	3	278000000	639000	282000000	856000	203000000
	4	1200000	1100000	1160000000	11800000000	49700000
	5	718000000	785000	1560000		27800000000
